# Supplementary material for: A disproportionality analysis of FDA adverse event reporting system (FAERS) events for filgotinib
Source: PLoS One. 2025 Dec 15;20(12):e0338188. doi: 10.1371/journal.pone.0338188 (PMC12704897; doi:10.1371/journal.pone.0338188)
Supplement: S1 Table — (XLSX) [file pone.0338188.s001.xlsx]

## Sheet: Sheet1
S1 Table . The invalid PT signal detection results of ADEs related to filgotinib.
PTs	Reports	ROR (95%CI)	PRR (X²)	IC (IC025)	EBGM (EBGM05)
Medical device change	3	209.18 (67.15,651.59)	208.77 (616.47)	7.70 (0.53)	207.48 (66.60)
Impaired driving ability	5	22.67 (9.42,54.56)	22.60 (103.16)	4.50 (1.11)	22.58 (9.38)
Rheumatoid arthritis	42	12.66 (9.31,17.20)	12.34 (438.46)	3.62 (2.83)	12.34 (9.08)
Enteropathic spondylitis	5	8343.04 (3127.27,22257.88)	8316.11 (33256.46)	12.70 (1.40)	6653.09 (2493.81)
Colitis ulcerative	16	12.57 (7.68,20.58)	12.46 (168.64)	3.64 (2.19)	12.45 (7.61)
Drug effect less than expected	3	11.61 (3.74,36.04)	11.59 (29.02)	3.53 (0.22)	11.59 (3.73)
Therapeutic product effect incomplete	11	4.67 (2.58,8.46)	4.65 (31.53)	2.22 (0.99)	4.65 (2.57)
Treatment failure	11	4.66 (2.57,8.43)	4.63 (31.38)	2.21 (0.99)	4.63 (2.56)
Drug intolerance	11	3.85 (2.13,6.96)	3.83 (23.02)	1.94 (0.79)	3.83 (2.11)
