# Supplementary material for: A disproportionality analysis of FDA adverse event reporting system (FAERS) events for filgotinib
Source: PLoS One. 2025 Dec 15;20(12):e0338188. doi: 10.1371/journal.pone.0338188 (PMC12704897; doi:10.1371/journal.pone.0338188)
Supplement: S2 Table — (XLSX) [file pone.0338188.s002.xlsx]

## Sheet: Sheet1
S2 Table. Positive signals of filgotinib adverse events in males.
PTs	PRR	X2	IC	IC025	EBGM	EBGM05	ROR	LowerCI	UpperCI	P value
Acute respiratory failure#	76.0301	813.675	6.24651	2.52798	75.9255	41.6345	12683.4	3598.47	44704.4	<0.001
Blood cholesterol increased#△	12.7827	32.597	3.67581	0.235289	12.78	4.10123	1880.19	766.334	4613.02	<0.001
Bronchitis bacterial#△	990.778	3884.54	9.92645	1.00744	973.104	359.983	1001.4	410.951	2440.19	<0.001
Chronic respiratory failure#	743.084	4386.79	9.51787	1.68355	733.101	325.323	1002.16	370.73	2709.02	<0.001
Covid-19#	13.0133	144.548	3.7016	2.00279	13.0105	7.47645	454.234	224.719	918.162	<0.001
Covid-19 pneumonia#	66.7804	388.396	6.05961	1.57043	66.6999	29.7445	181.225	74.8497	438.779	<0.001
Crohn's disease#	12.5127	53.0111	3.64502	0.899747	12.5101	5.17377	163.337	67.471	395.413	<0.001
Defaecation urgency#△	73.014	212.823	6.1882	0.482553	72.9177	23.3855	115.301	42.9874	309.258	<0.001
Epididymitis#	443.933	3507.1	8.78252	2.15781	440.354	217.852	78.4504	43.019	143.064	<0.001
Frequent bowel movements#△	24.7976	91.3522	4.6315	0.796428	24.7868	9.24862	131.268	42.0743	409.545	<0.001
Gastrointestinal disorder#△	10.3658	33.8796	3.37351	0.540257	10.364	3.86757	76.6754	31.6946	185.493	<0.001
General symptom#	161.031	792.912	7.32696	1.34267	160.559	66.3237	67.9211	30.289	152.308	<0.001
Glomerular filtration rate decreased#△	37.6765	107.059	5.23462	0.42984	37.6512	12.0796	56.4141	27.9774	113.754	<0.001
Haematochezia#	12.9148	55.0088	3.69064	0.91268	12.912	5.33998	73.6331	23.6149	229.593	<0.001
Hepatic enzyme abnormal#	178.665	880.536	7.47642	1.34699	178.084	73.5526	38.0498	20.8693	69.3739	<0.001
Interstitial lung disease#	31.8842	359.161	4.99395	2.40796	31.8662	17.9158	32.9743	18.5388	58.6502	<0.001
Iron deficiency#△	130.158	383.606	7.0207	0.507906	129.85	41.6198	28.3407	14.0574	57.137	<0.001
Kaposi's sarcoma#△	114.002	447.151	6.82992	0.963261	113.766	42.4152	37.9918	12.1888	118.418	<0.001
Lung neoplasm malignant#△	13.2352	45.2711	3.72599	0.630457	13.2323	4.93782	32.2361	12.0274	86.4	<0.001
Periostitis#	1853.5	8953.04	10.8078	1.38311	1792.56	730.617	21.6514	12.1735	38.5085	<0.001
Pulmonary embolism#	20.9474	228.225	4.38817	2.21473	20.9397	11.7733	27.901	11.5376	67.472	<0.001
Pulmonary fibrosis#△	31.8811	119.623	4.99381	0.841872	31.8631	11.8882	25.0712	9.35472	67.1922	<0.001
Pulmonary physical examination abnormal#△	12575.3	30647.4	13.3188	0.540615	10217.6	2898.89	13.474	7.74284	23.4474	<0.001
Skin reaction#	75.6005	367.628	6.23835	1.29414	75.4971	31.2075	12.6786	5.24347	30.6565	<0.001
Sleep apnoea syndrome#	55.1547	425.128	5.78398	1.98731	55.0999	27.3256	13.3759	4.99141	35.8444	<0.001
Steroid dependence#	987.189	4838.37	9.92131	1.37969	969.641	397.918	12.884	4.13462	40.1483	<0.001
Therapeutic product effect decreased#	27.5188	127.777	4.78165	1.14494	27.5055	11.374	10.4734	3.90841	28.0657	<0.001
#: It indicates that AE all meet the standard thresholds of the four algorithms and have a strong correlation.△:This suggests that the number of reported cases is fewer than five.
