# Supplementary material for: A disproportionality analysis of FDA adverse event reporting system (FAERS) events for filgotinib
Source: PLoS One. 2025 Dec 15;20(12):e0338188. doi: 10.1371/journal.pone.0338188 (PMC12704897; doi:10.1371/journal.pone.0338188)
Supplement: S3 Table — (XLSX) [file pone.0338188.s003.xlsx]

## Sheet: Sheet1
S3 Table. Positive signals of filgotinib adverse events in females.
PTs	PRR	X2	IC	IC025	EBGM	EBGM05	ROR	LowerCI	UpperCI	P value
Alopecia#	3.76195	36.6554	1.91135	1.04007	3.7616	2.36078	3.80811	2.38998	6.06773	<0.001
Alveolar proteinosis#	800.145	4661.21	9.60517	1.69865	778.834	345.355	804.548	356.757	1814.39	<0.001
Appetite disorder#	52.9721	305.424	5.7246	1.55443	52.878	23.6863	53.2585	23.8567	118.896	<0.001
Atrial fibrillation#	13.6235	222.422	3.76741	2.40334	13.6177	8.65083	13.8464	8.79618	21.7963	<0.001
Bacterial infection#	20.5889	111.776	4.36282	1.34	20.5751	9.22051	20.6968	9.27506	46.1837	<0.001
Blood albumin increased#	907.937	10543.6	9.78233	2.87109	880.592	494.222	917.986	515.209	1635.64	<0.001
Blood creatinine increased#	14.1413	146.587	3.82119	2.00277	14.1349	8.00113	14.2869	8.08716	25.2395	<0.001
Blood immunoglobulin g decreased#	303.958	3586.34	8.23284	2.83412	300.837	169.817	307.315	173.473	544.421	<0.001
Blood immunoglobulin m decreased#	830.482	9667.04	9.6574	2.86933	807.547	453.56	839.673	471.603	1495.01	<0.001
Blood potassium increased#	52.3314	603.252	5.70707	2.59186	52.2396	29.5596	52.9002	29.9334	93.4887	<0.001
Bronchitis#	5.88247	40.5795	2.55618	1.14599	5.88149	3.15532	5.92747	3.17999	11.0487	<0.001
Clostridial infection#△	66.2627	256.543	6.04691	0.940685	66.115	24.7417	66.502	24.8866	177.707	<0.001
Colitis#△	6.69194	19.3716	2.74214	0.348496	6.69063	2.50629	6.71281	2.51459	17.9201	<0.001
Covid-19#	5.60963	68.3694	2.48768	1.49902	5.60874	3.52	5.68667	3.56891	9.0611	<0.001
Creatinine renal clearance decreased#	152.327	1645.2	7.24357	2.6416	151.542	83.5444	153.863	84.8239	279.093	<0.001
Diarrhoea haemorrhagic#△	24.7975	91.2874	4.63095	0.809312	24.7773	9.27868	24.8848	9.31892	66.4511	<0.001
Drug dependence#	5.75738	47.2536	2.52518	1.26385	5.75645	3.25872	5.8101	3.2891	10.2634	<0.001
Dyslipidaemia#	239.619	4006.98	7.89286	3.37883	237.677	146.918	243.382	150.445	393.73	<0.001
Enteritis#	69.0432	401.429	6.10607	1.58905	68.8828	30.8487	69.4181	31.0885	155.005	<0.001
Escherichia urinary tract infection#	52.1896	250.618	5.70316	1.26805	52.0983	21.624	52.4244	21.7594	126.305	<0.001
Fibromyalgia#	12.3418	83.3967	3.62492	1.47806	12.337	6.15304	12.4253	6.19706	24.9129	<0.001
Folate deficiency#△	189.645	745.772	7.55787	0.995217	188.428	70.3687	190.336	71.0815	509.668	<0.001
Foot deformity#	18.9743	85.1004	4.24509	1.06233	18.9627	7.87459	19.0568	7.91367	45.8903	<0.001
Gait inability#△	6.55746	18.8461	2.71286	0.337459	6.55621	2.45594	6.57784	2.46404	17.5598	<0.001
Gastritis#	9.72926	39.1656	3.2819	0.801194	9.72635	4.0396	9.7693	4.05744	23.522	<0.001
Gastrooesophageal reflux disease#	5.15835	26.851	2.3667	0.847514	5.15762	2.57257	5.18895	2.5882	10.4031	<0.001
Gingivitis#△	35.3789	133.481	5.14312	0.870612	35.3373	13.2309	35.505	13.2936	94.8275	<0.001
Glomerular filtration rate decreased#	72.8463	848.332	6.18324	2.66979	72.6675	41.1105	73.6424	41.662	130.171	<0.001
Grip strength decreased#△	21.1518	76.7538	4.40171	0.775133	21.1372	7.91599	21.2256	7.94912	56.6765	<0.001
Haematocrit decreased#	40.4894	500.137	5.33752	2.62353	40.4347	23.3933	40.9638	23.6995	70.8047	<0.001
Haematoma#△	9.11242	28.8912	3.18743	0.499653	9.10989	3.41239	9.14216	3.42448	24.4064	<0.001
Herpes zoster#	10.2724	100.509	3.36024	1.77256	10.2691	5.81311	10.3751	5.87311	18.3282	<0.001
Hodgkin's disease#△	85.7718	334.167	6.41825	0.959517	85.5235	31.9944	86.0826	32.2036	230.105	<0.001
Hyperlipidaemia#△	19.9694	72.042	4.31878	0.761594	19.9565	7.47395	20.039	7.50485	53.5068	<0.001
Hyperthyroidism#△	15.5803	54.5617	3.96093	0.695231	15.5725	5.83254	15.6338	5.85548	41.7412	<0.001
Ileal ulcer#	461.136	2712.04	8.8265	1.69077	453.984	202.233	463.671	206.548	1040.88	<0.001
Immunoglobulins decreased#	533.43	6262.92	9.03309	2.85792	523.88	295.071	539.329	303.773	957.544	<0.001
Influenza like illness#	4.58932	22.49	2.1981	0.742606	4.58876	2.28884	4.61574	2.3023	9.25382	<0.001
Intervertebral disc protrusion#△	8.57781	26.7811	3.10023	0.472452	8.57558	3.21228	8.60559	3.22352	22.9737	<0.001
Intracranial aneurysm#	44.3849	169.386	5.46986	0.900701	44.3191	16.5913	44.544	16.6755	118.987	<0.001
Knee arthroplasty#△	8.99662	28.4339	3.16899	0.493993	8.99416	3.36905	9.02594	3.38095	24.0961	<0.001
Large intestine erosion#	4380.79	22845.9	11.8954	1.70747	3809.52	1611.82	4404.92	1863.74	10411	<0.001
Mean cell haemoglobin increased#	401.447	4728.53	8.62942	2.84751	396.018	223.335	405.884	228.9	719.713	<0.001
Medullary thyroid cancer#△	763.537	2968.56	9.53937	1.01783	744.109	275.252	766.333	283.473	2071.68	<0.001
Mesenteric arterial occlusion#	2393.88	11053.4	11.1115	1.39722	2212.6	887.348	2404.85	964.45	5996.49	<0.001
Mucosal dryness#	194.216	1527.67	7.59201	2.14146	192.94	96.022	195.638	97.3649	393.102	<0.001
Oligoarthritis#△	1693.06	6393.62	10.6442	1.02197	1600.34	583.021	1699.26	619.059	4664.34	<0.001
Osteoarthritis#	13.5722	151.459	3.76196	2.05552	13.5664	7.85072	13.7233	7.94152	23.7143	<0.001
Osteopenia#	42.2551	482.772	5.39902	2.52901	42.1955	23.8785	42.7122	24.1709	75.4764	<0.001
Pancytopenia#	11.2405	83.9942	3.49013	1.55122	11.2366	5.82997	11.3254	5.87605	21.8282	<0.001
Polyarthritis#△	43.4441	165.636	5.43899	0.898116	43.3811	16.2404	43.5997	16.3222	116.463	<0.001
Protein urine present#	163.539	1927.87	7.34548	2.78777	162.634	91.9272	165.34	93.4568	292.512	<0.001
Pulmonary oedema#	9.77373	55.1499	3.28848	1.19189	9.77079	4.64636	9.83018	4.6746	20.6718	<0.001
Red cell distribution width increased#	168.007	1980.9	7.38416	2.7904	167.052	94.4207	169.858	96.0066	300.518	<0.001
Renal failure#	4.46138	21.5161	2.15732	0.716538	4.46085	2.22504	4.48685	2.23801	8.99541	<0.001
Respiratory syncytial virus infection#	40.9726	194.734	5.35462	1.23388	40.9166	16.9858	41.156	17.0851	99.1397	<0.001
Rhesus antigen positive#	350464	323503	14.7185	2.89001	26959.7	3502.37	354347	46033.7	2.7276e+06	<0.001
Spinal osteoarthritis#△	21.7261	79.043	4.44033	0.781219	21.7107	8.13069	21.8021	8.16492	58.2162	<0.001
Spinal stenosis#	98.0513	670.225	6.61068	1.87238	97.7266	46.4207	98.6758	46.8716	207.736	<0.001
Synovial cyst#	64.0868	433.809	5.99884	1.82224	63.9487	30.389	64.4927	30.6476	135.714	<0.001
Synovitis#	38.5135	584.084	5.26544	2.87426	38.4641	23.4715	39.0698	23.8411	64.0261	<0.001
Systemic lupus erythematosus#	14.8395	154.918	3.89068	2.0343	14.8324	8.3959	14.9928	8.48668	26.4867	<0.001
Upper respiratory tract infection#	5.26184	17.2713	2.39536	0.435497	5.26107	2.1852	5.28139	2.19364	12.7154	<0.001
Urinary tract infection#	5.54606	78.5104	2.47124	1.57083	5.5452	3.60032	5.63495	3.6586	8.67892	<0.001
Urosepsis#	32.7928	153.965	5.03374	1.19521	32.7572	13.6002	32.9387	13.6755	79.3354	<0.001
Vitamin d decreased#	62.2382	721.641	5.95671	2.63539	62.108	35.1402	62.9168	35.5978	111.201	<0.001
White blood cell count decreased#	5.86668	48.5265	2.5523	1.28214	5.8657	3.32057	5.9206	3.35165	10.4586	<0.001
#: It indicates that AE all meet the standard thresholds of the four algorithms and have a strong correlation.△:This suggests that the number of reported cases is fewer than five.
