# Supplementary material for: A disproportionality analysis of FDA adverse event reporting system (FAERS) events for filgotinib
Source: PLoS One. 2025 Dec 15;20(12):e0338188. doi: 10.1371/journal.pone.0338188 (PMC12704897; doi:10.1371/journal.pone.0338188)
Supplement: S4 Table — (XLSX) [file pone.0338188.s004.xlsx]

## Sheet: Sheet1
S4 Table. Positive signals of filgotinib adverse events in the 18-65 age group.
PTs	PRR	X2	IC	IC025	EBGM	EBGM05	ROR	LowerCI	UpperCI	P value
Arthritis#	6.22229	21.937	2.63722	0.543736	6.22132	2.58081	56046	13367	234992	<0.001
Arthropathy#△	6.4741	18.5276	2.69444	0.326218	6.47304	2.42211	407785	52946.9	3.14067e+06	<0.001
Atrial fibrillation#	19.4091	209.598	4.27787	2.18855	19.3984	10.9587	9143.9	2545.25	32849.8	<0.001
Bacterial infection#	30.9254	173.636	4.94943	1.44878	30.8977	13.8263	1151.92	644.75	2058.03	<0.001
Blood albumin increased#	1016.62	11815.7	9.94632	2.8674	986.597	552.742	1034.97	579.843	1847.33	<0.001
Blood creatinine increased#	17.2241	183.48	4.10566	2.12016	17.2157	9.72583	878.829	492.991	1566.64	<0.001
Blood immunoglobulin g decreased#	474.019	5585.16	8.8685	2.84821	467.396	263.043	1157.84	426.109	3146.13	<0.001
Blood immunoglobulin m decreased#	1131.49	13109.7	10.096	2.86911	1094.42	612.569	1100.9	405.483	2988.97	<0.001
Blood potassium increased#	88.7539	1038.63	6.46795	2.70099	88.5212	49.979	555.547	312.466	987.733	<0.001
Bronchitis bacterial#△	443.573	1743.16	8.77402	1.00881	437.769	162.765	747.272	307.041	1818.7	<0.001
Clostridial infection#△	102.942	402.588	6.68129	0.966656	102.628	38.3478	482.568	271.581	857.467	<0.001
Colitis#△	9.62759	30.9359	3.2668	0.519357	9.6251	3.6014	484.712	266.015	883.205	<0.001
Creatinine renal clearance decreased#	476.841	5149.88	8.87694	2.70386	470.139	258.017	502.91	160.429	1576.52	<0.001
Diarrhoea haemorrhagic#△	32.5727	122.316	5.02423	0.854265	32.5419	12.172	206.56	116.512	366.202	<0.001
Drug dependence#	19.2182	207.316	4.26362	2.18307	19.2077	10.851	169.469	95.6196	300.353	<0.001
Dyslipidaemia#	166.478	1964.22	7.37205	2.78371	165.657	93.4689	119.043	67.1959	210.895	<0.001
Gait inability#△	13.4443	46.0765	3.74839	0.645134	13.4393	5.02826	103.549	38.6916	277.122	<0.001
Gastrointestinal disorder#	9.53852	61.2054	3.2534	1.3146	9.53608	4.74875	85.3851	35.3842	206.042	<0.001
Glomerular filtration rate decreased#	116.948	1374.87	6.86472	2.74311	116.543	65.7846	90.9901	34.0053	243.468	<0.001
Grip strength decreased#△	34.8513	131.405	5.12168	0.864644	34.816	13.0222	81.741	30.5527	218.69	<0.001
Haematocrit decreased#	49.4075	568.496	5.62457	2.56998	49.3359	27.8642	53.744	30.353	95.1608	<0.001
Hepatic enzyme abnormal#	84.7609	412.852	6.40171	1.31342	84.5488	35.0376	50.2823	28.3987	89.0289	<0.001
Herpes zoster#	18.6544	200.575	4.22068	2.16638	18.6445	10.5329	66.7818	24.9668	178.63	<0.001
Hodgkin's disease#△	81.2632	316.355	6.34107	0.952295	81.0683	30.3013	43.5304	23.9808	79.0172	<0.001
Hyperthyroidism#△	22.9211	83.823	4.51766	0.789153	22.9061	8.56902	29.8957	16.8875	52.924	<0.001
Immunoglobulins decreased#	863.246	10074.6	9.71684	2.8644	841.509	472.056	31.1934	13.9586	69.7082	<0.001
Kaposi's sarcoma#△	90.4576	352.941	6.49531	0.959209	90.2158	33.7159	32.7606	12.2538	87.5856	<0.001
Lung neoplasm malignant#△	13.2614	45.3493	3.72863	0.640568	13.2565	4.95988	21.6335	12.2212	38.2948	<0.001
Mean cell haemoglobin increased#	545.703	6419.72	9.06862	2.85291	536.941	302.001	19.7418	11.1527	34.9457	<0.001
Medullary thyroid cancer#△	1094.39	4230.87	10.0494	1.01652	1059.68	390.301	19.5475	11.0429	34.6016	<0.001
Oligoarthritis#△	1151	4442.81	10.1198	1.01678	1112.66	409.482	18.9734	10.7187	33.5853	<0.001
Osteopenia#	52.8077	609.161	5.72044	2.58829	52.7259	29.778	32.8443	10.5603	102.152	<0.001
Periostitis#	741.752	3618.4	9.50313	1.38661	725.649	298.156	26.3449	9.85499	70.4265	<0.001
Polyarthritis#△	66.3926	257.142	6.05013	0.937175	66.2628	24.7727	25.2119	9.43132	67.3966	<0.001
Protein urine present#	194.346	2295.06	7.59415	2.79772	193.226	108.999	23.0516	8.62346	61.6198	<0.001
Pulmonary physical examination abnormal#	9103.33	21453.1	12.8043	0.548125	7152.83	1991.03	9.57507	5.40968	16.9477	<0.001
Red cell distribution width increased#	202.911	2396.63	7.656	2.80128	201.691	113.766	13.5184	5.05785	36.1313	<0.001
Rhesus antigen positive#	400546	369733	14.9112	2.88433	30812.2	4000.66	9.64078	4.80089	19.3599	<0.001
Synovitis#	42.8383	449.073	5.41902	2.40637	42.7847	23.57	9.67895	3.62154	25.868	<0.001
Systemic lupus erythematosus#	29.3828	328.912	4.87567	2.38927	29.3578	16.5837	9.43729	3.03552	29.3401	<0.001
Urinary tract infection#	7.04641	62.4041	2.81663	1.44755	7.04514	3.98041	8.30818	2.67239	25.8292	<0.001
Vitamin d decreased#	115.232	1354.42	6.84347	2.74111	114.839	64.8237	6.26121	2.59735	15.0933	<0.001
White blood cell count decreased#	9.42285	90.4927	3.2358	1.69744	9.42047	5.32234	5.12051	2.43154	10.7832	<0.001
#: It indicates that AE all meet the standard thresholds of the four algorithms and have a strong correlation.△:This suggests that the number of reported cases is fewer than five.
