# Supplementary material for: A disproportionality analysis of FDA adverse event reporting system (FAERS) events for filgotinib
Source: PLoS One. 2025 Dec 15;20(12):e0338188. doi: 10.1371/journal.pone.0338188 (PMC12704897; doi:10.1371/journal.pone.0338188)
Supplement: S5 Table — (XLSX) [file pone.0338188.s005.xlsx]

## Sheet: Sheet1
S5 Table. Positive signals of filgotinib adverse events in the age group above 65.
PTs	PRR	X2	IC	IC025	EBGM	EBGM05	ROR	LowerCI	UpperCI	P value
Acute kidney injury#	6.14446	21.6236	2.61916	0.506268	6.14393	2.52814	3475.86	1508.54	8008.82	<0.001
Alveolar proteinosis#	3369.48	19122.7	11.6389	1.67609	3189.03	1384.05	5762.79	2278.61	14574.6	<0.001
Dehydration#	7.32881	27.4184	2.87343	0.615465	7.32803	3.01535	49.718	20.4519	120.863	<0.001
Escherichia urinary tract infection#	240.03	1185.52	7.90129	1.34163	239.07	98.207	12.3798	5.49195	27.9062	<0.001
Haematoma#△	22.527	82.329	4.49306	0.761228	22.5188	8.36464	22.9755	8.53425	61.8533	<0.001
Intracranial aneurysm#△	329.336	1302.23	8.35548	0.981621	327.53	121.358	6.27913	2.58377	15.2597	<0.001
Mesenteric arterial occlusion#	5615.81	25649.4	12.3252	1.37037	5131.77	2029.11	61.1715	19.5455	191.448	<0.001
Respiratory syncytial virus infection#	302.477	1494.93	8.2334	1.34778	300.953	123.572	29.0483	9.28429	90.8853	<0.001
Syncope#	12.0314	60.8299	3.58847	1.09021	12.0292	5.33642	15.2195	4.86502	47.6122	<0.001
Urosepsis#	89.1932	435.494	6.47673	1.29221	89.0613	36.6253	9.19702	2.94005	28.77	<0.001
#: It indicates that AE all meet the standard thresholds of the four algorithms and have a strong correlation.△:This suggests that the number of reported cases is fewer than five.
