# Supplementary material for: A disproportionality analysis of FDA adverse event reporting system (FAERS) events for filgotinib
Source: PLoS One. 2025 Dec 15;20(12):e0338188. doi: 10.1371/journal.pone.0338188 (PMC12704897; doi:10.1371/journal.pone.0338188)
Supplement: S6 Table — (XLSX) [file pone.0338188.s006.xlsx]

## Sheet: Sheet1
S6 Table. Basic information of filgotinib-related ADE reports after sensitivity analysis.
Category	Count	Proportion
Patient outcome
Hospitalization Initial or Prolonged	120	0.705882
Other serious (Important Medical Event)	39	0.229412
Death	9	0.0529412
Disability	2	0.0117647
Reporter country (Top five)
Germany	91	0.535294
Japan	24	0.141176
Netherlands	18	0.105882
France	11	0.0647059
Czech Republic	4	0.0235294
Belgium	4	0.0235294
Sex
Male	51	0.3
Female	114	0.670588
Unknown	5	0.0294118
Age
<18	0	0
18-65	59	0.347059
>65	36	0.211765
Unknown	75	0.441176
Time to onset (Days)
<7	4	0.0235294
7-28	6	0.0352941
28-60	9	0.0529412
>60	100	0.588235
Unknown	38	0.223529
