# Supplementary material for: A disproportionality analysis of FDA adverse event reporting system (FAERS) events for filgotinib
Source: PLoS One. 2025 Dec 15;20(12):e0338188. doi: 10.1371/journal.pone.0338188 (PMC12704897; doi:10.1371/journal.pone.0338188)
Supplement: S7 Table — (XLSX) [file pone.0338188.s007.xlsx]

## Sheet: Sheet1
S7 Table. Positive signal adverse events of filgotinib filed by physicians at the PT level from FAERS data.
PTs	PRR	X2	IC	IC025	EBGM	EBGM05	ROR	LowerCI	UpperCI
Pulmonary physical examination abnormal*#△	6710.18	14087.2	12.1977	0.549116	4697.43	1212.56	6735.09	1738.54	26091.7
Repetitive strain injury*#△	1236.09	3431.38	10.162	0.546258	1145.71	352.953	1240.67	382.206	4027.32
Mesenteric arterial occlusion*#△	1043.81	3906.8	9.93462	1.01755	978.631	354.84	1048.97	380.345	2893.02
Oligoarthritis*#△	711.686	2715.35	9.41106	1.01497	680.787	249.348	715.209	261.956	1952.71
Ileectomy*#△	632.61	2424.51	9.24812	1.01397	608.081	223.258	635.74	233.413	1731.55
Medullary thyroid cancer*#△	564.22	2170.68	9.08913	1.01286	544.629	200.381	567.011	208.616	1541.12
Periostitis*#△	549.372	2115.29	9.05198	1.01259	530.783	195.376	552.09	203.218	1499.88
Alveolar proteinosis#	441.045	2562.15	8.7448	1.68716	428.989	190.021	444.325	196.814	1003.1
Steroid dependence*#	347.935	1692.12	8.41106	1.37707	340.393	139.937	350.088	143.922	851.58
Intestinal anastomosis complication*#△	347.935	1015.26	8.41106	0.537351	340.393	108.193	349.224	110.999	1098.72
Mucosal dryness*#	224.13	1533.06	7.78778	1.92459	220.981	104.458	226.073	106.865	478.256
Gastrointestinal erosion*#△	221.563	649.521	7.77139	0.530319	218.485	69.7591	222.382	71.0032	696.497
Terminal ileitis*#△	185.657	544.542	7.51958	0.526589	183.493	58.6622	186.343	59.5732	582.874
Bronchitis bacterial*#△	183.482	538.165	7.50278	0.526317	181.368	57.9872	184.159	58.8796	575.998
Rectal adenocarcinoma*#△	179.28	525.846	7.46973	0.525772	177.261	56.6829	179.942	57.5399	562.722
General symptom*#	80.7067	391.607	6.32729	1.31082	80.2979	33.2562	81.2011	33.6303	196.062
Synovial cyst*#	77.319	449.814	6.26574	1.59867	76.9439	34.3969	77.8878	34.8189	174.23
Clostridial infection*#△	58.9721	227.12	5.87663	0.928212	58.7546	21.9574	59.2594	22.1461	158.569
Kaposi's sarcoma#△	58.2589	224.289	5.85914	0.927089	58.0467	21.6933	58.5428	21.8787	156.648
Ileal stenosis*#△	57.352	165.513	5.83659	0.476056	57.1463	18.3539	57.5612	18.4872	179.221
Small intestinal perforation*#△	55.9182	161.243	5.80019	0.474215	55.7227	17.8976	56.1221	18.0259	174.731
Intracranial aneurysm*#△	53.559	154.216	5.73822	0.470976	53.3799	17.1466	53.7542	17.2668	167.345
Hepatic enzyme abnormal*#△	53.0749	203.703	5.72517	0.918047	52.899	19.7727	53.333	19.9349	142.685
Grip strength decreased*#△	38.5168	145.831	5.26396	0.880259	38.4248	14.369	38.7028	14.473	103.497
Escherichia urinary tract infection*#△	37.6825	142.512	5.23245	0.877251	37.5945	14.0589	37.8644	14.1598	101.252
Respiratory syncytial virus infection*#△	35.8902	135.381	5.16231	0.870341	35.8104	13.3925	36.0631	13.487	96.4299
Polyarthritis*#△	32.3661	121.356	5.01352	0.854647	32.3014	12.0815	32.5216	12.1638	86.9505
Dyslipidaemia*#△	30.1098	112.374	4.90948	0.842783	30.0539	11.2417	30.2541	11.3165	80.8824
Diarrhoea haemorrhagic*#△	27.9716	103.862	4.80341	0.829885	27.9235	10.4455	28.1053	10.5135	75.1327
Fibromyalgia*#	27.5931	179.146	4.78379	1.64233	27.5463	13.0814	27.8246	13.2135	58.592
Skin reaction*#	22.1521	100.872	4.46742	1.10356	22.1222	9.17709	22.2833	9.24392	53.7159
Osteoarthritis*#	21.6365	275.398	4.43349	2.42613	21.608	12.7342	21.999	12.9646	37.3289
Foot deformity#△	19.7774	53.4264	4.30405	0.345617	19.7537	6.35297	19.8471	6.38301	61.7119
Therapeutic product effect decreased*#	18.9553	135.971	4.24288	1.6879	18.9336	9.43205	19.1342	9.53197	38.4094
Gait inability*#△	19.0013	68.1508	4.24637	0.746955	18.9795	7.10175	19.0906	7.1433	51.0197
Urosepsis*#△	17.4307	61.9008	4.12204	0.724486	17.4124	6.51568	17.5121	6.553	46.799
Knee arthroplasty*#△	16.4508	58.003	4.03867	0.70851	16.4346	6.15	16.5274	6.18472	44.1662
Pneumocystis jirovecii pneumonia*#△	15.7595	55.2536	3.97679	0.696165	15.7447	5.89194	15.8327	5.92487	42.3088
Hyperthyroidism*#△	14.0046	48.2777	3.80663	0.659966	13.9929	5.23669	14.069	5.26516	37.5937
Frequent bowel movements*#△	13.8845	35.8474	3.79422	0.267006	13.8731	4.46266	13.9323	4.48172	43.3115
Iron deficiency anaemia*#△	13.4936	34.6828	3.75305	0.259587	13.4829	4.33719	13.54	4.35557	42.0913
Synovitis*#△	13.2044	45.0993	3.72182	0.640643	13.1941	4.93786	13.2649	4.96434	35.4441
Platelet count increased*#△	12.7952	32.6029	3.67645	0.245311	12.7856	4.113	12.839	4.13018	39.9112
Pulmonary fibrosis*#△	12.4708	42.1871	3.63943	0.621015	12.4617	4.66386	12.5277	4.68855	33.4735
Glomerular filtration rate decreased*#△	12.01	30.266	3.58516	0.227477	12.0016	3.86091	12.0509	3.87677	37.4602
Covid-19#	10.8723	188.568	3.44167	2.2732	10.8654	7.04334	11.1347	7.2179	17.1769
Gastritis*#	10.8624	44.7668	3.44037	0.850547	10.8556	4.50471	10.9236	4.53293	26.324
Pulmonary oedema*#	10.2641	58.5413	3.35868	1.21781	10.258	4.87338	10.3447	4.91458	21.7746
Gastrooesophageal reflux disease*#	9.36499	59.8015	3.22651	1.30462	9.35999	4.6638	9.44833	4.70781	18.9623
Alopecia*#	8.35353	84.2691	3.06171	1.66638	8.34961	4.82618	8.47333	4.89769	14.6594
Bronchitis*#	8.31773	51.5375	3.05552	1.2232	8.31385	4.14263	8.39064	4.18089	16.8392
Cystitis*#△	8.05821	18.5459	3.00981	0.0923633	8.05457	2.59152	8.08441	2.60112	25.1268
Influenza like illness*#	7.83134	41.7384	2.96863	1.04649	7.82793	3.71911	7.89082	3.74899	16.6085
Arthritis*#	7.68581	40.7372	2.94158	1.03364	7.68253	3.65004	7.74402	3.67926	16.2994
Lung neoplasm malignant*#△	7.47177	22.4265	2.90085	0.403499	7.46868	2.79564	7.50385	2.8088	20.0469
Respiratory tract infection*#△	6.86915	15.0457	2.77959	0.0260583	6.86658	2.20938	6.89095	2.21722	21.4165
Renal disorder*#△	6.51113	13.9963	2.7024	0.00210911	6.50884	2.0943	6.53159	2.10162	20.2994
Arthropathy*#△	6.44922	18.4236	2.68862	0.325768	6.44698	2.41327	6.47623	2.42422	17.301
Pancytopenia*#	6.04314	37.9326	2.59483	1.08013	6.04119	3.13142	6.09973	3.16176	11.7677
Crohn's disease*#	5.87156	20.223	2.55329	0.507665	5.86973	2.43608	5.90178	2.44938	14.2203
Colitis*#△	5.678	15.4243	2.50495	0.252552	5.67631	2.12484	5.70119	2.13416	15.2302
Atrial fibrillation*#	4.66106	23.0468	2.22032	0.753356	4.65997	2.32216	4.69754	2.34088	9.42673
#: It indicates that AE all meet the standard thresholds of the four algorithms and have a strong correlation. *: The PTs suggest that the sensitivity analysis overlaps with the previously mentioned disproportionate analysis.△:This suggests that the number of reported cases is fewer than five.
